# Supplementary material for: Determination of Major, Minor and Chiral Components as Quality and Authenticity Markers of Rosa damascena Oil by GC-FID
Source: Plants (Basel). 2023 Jan 22;12(3):506. doi: 10.3390/plants12030506 (PMC9921129; doi:10.3390/plants12030506)
Supplement: Supplementary file 1 [file plants-12-00506-s001.zip]

Archive with 1 entries (1 files):
- plants-2139849-supplementary.pdf
